# Supplementary material for: Co-Application of Silicate and Low-Arsenic-Accumulating Rice Cultivars Efficiently Reduces Human Exposure to Arsenic—A Case Study from West Bengal, India
Source: Toxics. 2023 Jan 9;11(1):64. doi: 10.3390/toxics11010064 (PMC9865337; doi:10.3390/toxics11010064)
Supplement: Supplementary file 1 [file toxics-11-00064-s001.zip]

Archive with 1 entries (1 files):
- toxics-2055825-supplementary.pdf
